# Supplementary material for: A Metabologenomic Approach Reveals Changes in the Intestinal Environment of Mice Fed on American Diet
Source: Int J Mol Sci. 2018 Dec 17;19(12):4079. doi: 10.3390/ijms19124079 (PMC6321133; doi:10.3390/ijms19124079)
Supplement: Supplementary file 1 [file ijms-19-04079-s001.zip]

Archive with 2 entries (2 files):
- Supplementary Figures.pdf
- SupplementaryTables.xlsx
