# Supplementary material for: A Metabologenomic Approach Reveals Changes in the Intestinal Environment of Mice Fed on American Diet
Source: Int J Mol Sci. 2018 Dec 17;19(12):4079. doi: 10.3390/ijms19124079 (PMC6321133; doi:10.3390/ijms19124079)
Supplement: Supplementary file 1 [file ijms-19-04079-s001.zip › SupplementaryTables.xlsx]

## Sheet: S Table1
Table S1. Nutritional composition of control and AD.
	Dietary composition (%)
	Control *1		AD *2
Moisture	8.4		9.4
Crude fat	5		15.5
Crude fiber	3.5		5.3
Crude protein	27.1		23.7
Crude ash	7.6		5.6
Nitrogen free extract	48.4		40.5
*1 347.2 kcal/100g
*2 418.0 kcal/100g

## Sheet: S Table2
Table S2. Metabolites with levels that differed significantly between control and AD mice.
	Control						AD									Fold change
Metabolite	Mean		±	S.D.			Mean		±	S.D.		p value		FDR		(AD/Control)
5-Hydroxylysine	0.0146722		±	0.00511592			N.D.		±	-		< 0.0001		< 0.0001		-
Histidinol	0.00019126		±	0.000275586			N.D.		±	-		0.000226318		0.00127382		-
1-Methyl-2-pyrrolidinone	0.00229562		±	0.00292631			N.D.		±	-		0.000450531		0.00233017		-
5-Methoxytryptamine	0.000689058		±	0.00100993			N.D.		±	-		0.000450531		0.00233017		-
Sarcosine	0.00235798		±	0.00521598			N.D.		±	-		0.00316033		0.011091		-
ADP-ribose	0.00116501		±	0.00241372			N.D.		±	-		0.0191644		0.0440071		-
5-Methylcytosine	0.00269204		±	0.00208006			7.16262e-05		±	0.000200305		< 0.0001		< 0.0001		0.0266067
Creatinine	2.19691		±	1.29829			0.0729652		±	0.0517783		< 0.0001		< 0.0001		0.0332127
Indole-3-acetate	0.00465398		±	0.0058915			0.000157698		±	0.000788488		0.00137541		0.00556145		0.0338845
Hydroxyproline	0.0850038		±	0.0346058			0.00521386		±	0.00229562		< 0.0001		< 0.0001		0.0613368
Phenylethanolamine	0.00349405		±	0.00641496			0.000290977		±	0.00102245		0.00327078		0.011266		0.0832779
Thiamine	0.489677		±	0.576762			0.044677		±	0.115104		< 0.0001		< 0.0001		0.0912377
dTDP	0.00151248		±	0.00194264			0.000197907		±	0.000896395		0.00375575		0.0120443		0.130849
UDP-glucuronate	0.000910489		±	0.000661496			0.000131188		±	0.000416537		< 0.0001		< 0.0001		0.144085
Nicotinamide	0.0445753		±	0.0446812			0.00660536		±	0.011636		< 0.0001		< 0.0001		0.148184
Isoamylamine	0.00477607		±	0.00934327			0.000723188		±	0.00103474		0.0010276		0.00444498		0.151419
Uracil	0.24844		±	0.236227			0.0517839		±	0.111706		< 0.0001		< 0.0001		0.208436
3-Hydroxybutyrate	1.10862		±	1.03401			0.232298		±	0.257659		< 0.0001		< 0.0001		0.209537
UDP-glucose	0.00122599		±	0.00136305			0.000282211		±	0.000480567		0.00683336		0.0184406		0.23019
dCMP	0.00341891		±	0.00252951			0.000877612		±	0.00340344		< 0.0001		< 0.0001		0.256693
Phosphorylcholine	0.0470949		±	0.0410572			0.0121904		±	0.0114914		0.00223799		0.00849523		0.258848
N,N-Dimethylglycine	0.00201398		±	0.00461356			0.000570754		±	0.00285377		0.00963127		0.0248808		0.283397
Cadaverine	0.0223303		±	0.012554			0.00682242		±	0.00391165		< 0.0001		< 0.0001		0.305522
Adenosine	0.254512		±	0.237639			0.0803699		±	0.0821105		0.00364528		0.0118951		0.31578
Isobutyryl CoA	0.0112532		±	0.0132302			0.00380332		±	0.00635486		0.00334086		0.0112982		0.337976
Methionine sulfoxide	0.057405		±	0.0352724			0.0222672		±	0.020968		< 0.0001		< 0.0001		0.387897
ADP	0.00549818		±	0.00335178			0.00215268		±	0.00241136		0.000146098		0.0009052		0.391526
Cytidine	0.039657		±	0.0290096			0.015644		±	0.0137345		0.00052997		0.00259421		0.394483
Pro	0.138486		±	0.0514364			0.0569884		±	0.0373291		< 0.0001		< 0.0001		0.411509
Pyridoxal	0.0161122		±	0.0072543			0.00671916		±	0.00404393		< 0.0001		< 0.0001		0.417022
Xanthine	0.0886245		±	0.0838024			0.0373435		±	0.0685254		0.00150615		0.00596052		0.421368
Pipecolate	0.0391555		±	0.0227451			0.0168473		±	0.0153412		0.000106746		0.000710786		0.430267
Piperidine	0.0132548		±	0.012393			0.00577561		±	0.00717035		0.00342038		0.0113605		0.435738
2,3-Pyridinedicarboxylate	0.00439475		±	0.00173487			0.00191653		±	0.00283305		0.000897422		0.00397243		0.436094
Hypoxanthine	0.107155		±	0.104042			0.0476393		±	0.0529827		0.00528696		0.0153652		0.444581
Pyridoxamine	0.00138478		±	0.00137386			0.000626405		±	0.00110392		0.00751835		0.0199773		0.45235
Adenine	0.071233		±	0.0428042			0.0329647		±	0.0131267		0.000438362		0.00233017		0.462772
Glucosamine	0.0178983		±	0.0148483			0.0083436		±	0.0103654		0.00136657		0.00556145		0.466168
N-Acetylglucosamine	0.0660603		±	0.0391401			0.0310312		±	0.0145422		< 0.0001		< 0.0001		0.46974
5'-Deoxyadenosine	0.0050525		±	0.00320565			0.00238715		±	0.00330952		0.000177033		0.00102881		0.47247
Taurine	0.636391		±	0.422396			0.310661		±	0.231219		0.00134988		0.00556145		0.488161
4-Methylbenzoate	0.146455		±	0.0727269			0.0715466		±	0.0482177		8.79937e-05		0.000606222		0.488524
3-Phenylpropionate	0.185987		±	0.126904			0.0911015		±	0.0785459		0.000769012		0.00348863		0.489827
5-Hydroxy-3-indoleacetate	0.245044		±	0.0884774			0.121316		±	0.0345086		< 0.0001		< 0.0001		0.495079
Isopropanolamine	0.0488761		±	0.0292151			0.0243986		±	0.0159809		7.64317e-05		0.0005921		0.499194
Thr	0.15457		±	0.0866872			0.0784314		±	0.0320677		< 0.0001		< 0.0001		0.507417
dTMP	0.00705797		±	0.00513583			0.00358213		±	0.00483024		0.0019589		0.00759074		0.50753
Gly	0.32726		±	0.105565			0.169519		±	0.0894282		< 0.0001		< 0.0001		0.517995
Putrescine(1,4-Butanediamine)	0.0123507		±	0.0098994			0.00651475		±	0.00912508		0.00232191		0.0086375		0.52748
Cytosine	0.00431607		±	0.00214886			0.00229501		±	0.00189649		0.000562976		0.00268508		0.531735
dAMP	0.0037227		±	0.00259036			0.00201223		±	0.0051613		< 0.0001		< 0.0001		0.540529
UDP-N-acetylglucosamine	0.00653667		±	0.00444384			0.00356788		±	0.00393461		0.010316		0.0262846		0.545826
Uridine	0.142713		±	0.0937887			0.080166		±	0.0611034		0.0040592		0.0127968		0.561729
Ala	1.23141		±	0.924104			0.700239		±	0.833471		0.000142842		0.0009052		0.56865
N-Acetylornithine	0.0146323		±	0.00836133			0.00837186		±	0.00652278		0.00248097		0.00904826		0.572149
Choline	0.0484152		±	0.021124			0.0277276		±	0.0109301		< 0.0001		< 0.0001		0.572705
Ala-Ala	0.0606609		±	0.0495639			0.0351807		±	0.0310014		0.0224943		0.0498087		0.579957
Carnitine	0.00115973		±	0.000708954			0.000679971		±	0.000516673		0.00602374		0.016976		0.586316
Ser	0.105066		±	0.0516335			0.0617169		±	0.0344494		0.000497618		0.00250346		0.587412
Glycerophosphate	0.512368		±	0.260078			0.30455		±	0.222248		0.000769012		0.00348863		0.594397
Homoserine	0.0276092		±	0.0248153			0.0164642		±	0.0242446		0.0047604		0.0142812		0.596331
Guanosine	0.0257403		±	0.0200356			0.0157062		±	0.0212289		0.00428176		0.0132735		0.610181
Guanine	0.0150384		±	0.00527094			0.00960229		±	0.00363614		< 0.0001		< 0.0001		0.638517
GABA	0.0677224		±	0.0391663			0.0438478		±	0.0165867		0.00617577		0.0171447		0.647465
Pyridoxine	0.00442812		±	0.00323745			0.00288687		±	0.00194365		0.0172131		0.0415797		0.651939
5-Aminovalerate	0.465927		±	0.298145			0.310176		±	0.35158		0.00262326		0.00938318		0.665718
2-Aminobutyrate	0.0375653		±	0.0270184			0.0250812		±	0.015087		0.00795947		0.0208516		0.66767
gamma-Butyrobetaine	0.018964		±	0.00990642			0.0129461		±	0.00766633		0.0205734		0.0461043		0.682665
N-Acetylhistidine	0.00606345		±	0.00348859			0.00422806		±	0.00145102		0.0187972		0.0438723		0.697303
Isethionate	0.0730022		±	0.0325642			0.0530956		±	0.0273828		0.0196678		0.0446123		0.727315
AMP	0.0176923		±	0.0093106			0.0131682		±	0.0115654		0.00684086		0.0184406		0.744286
Phthalate	0.0017556		±	0.000577324			0.0013446		±	0.000551289		0.00542573		0.0155259		0.765889
N-Acetylputrescine	0.0239355		±	0.00892345			0.018426		±	0.00502336		0.0149312		0.0370293		0.769818
O-Phosphoserine	0.00587553		±	0.00524578			0.0055633		±	0.0153625		0.0188698		0.0438723		0.946861
Butyrate	1.45241		±	1.50182			2.01081		±	1.45647		0.0142481		0.0358127		1.38446
Azelate	0.0480809		±	0.0234699			0.0701138		±	0.0317594		0.0047604		0.0142812		1.45825
Creatine	0.180813		±	0.0934493			0.289409		±	0.0622234		< 0.0001		< 0.0001		1.6006
Propionate	0.548492		±	0.284287			0.997697		±	0.423165		8.20203e-05		0.000606222		1.81898
Met	0.0413187		±	0.0346843			0.0836607		±	0.11638		0.00528696		0.0153652		2.02477
N6,N6,N6-Trimethyllysine	0.00781302		±	0.0222241			0.0519361		±	0.107682		0.0156411		0.0382795		6.64738
Hypotaurine	0.000316206		±	0.000678541			0.00243203		±	0.0064037		0.0175848		0.041933		7.69129
Tartrate	9.88604e-05		±	0.000415309			0.0025374		±	0.00463927		8.8025e-05		0.000606222		25.6665
Cystine	0.000234969		±	0.000805085			0.0136676		±	0.0171761		< 0.0001		< 0.0001		58.1678
Diethyl-2-phenylacetamide	N.D.		±	-			4.79235e-05		±	6.05671e-05		0.000163454		0.000978		-
N.D. indicates as concentration below the determination limit
S.D. indicates as standard deviation.

## Sheet: S Table3
Table S3. KEGG pathways whose presence differed significantly between control and AD mice, as predicted by PICRUSt.
	Control						AD									Fold change
KEGG pathway	Mean		±	S.D.			Mean		±	S.D.		p value		FDR		(AD/Control)
Basal transcription factors	12.1667		±	5.31805			2.16		±	1.62481		< 0.001		< 0.001		0.177534
Stilbenoid, diarylheptanoid, and gingerol biosynthesis	12.6667		±	5.43509			3.32		±	2.15484		< 0.001		< 0.001		0.262105
1,1,1-Trichloro-2,2-bis(4-chlorophenyl)ethane (DDT) degradation	1.66667		±	1.58296			0.56		±	0.869866		0.00300276		0.0385455		0.336
Chagas disease (American trypanosomiasis)	2.2		±	1.827			0.76		±	0.830662		0.00141786		0.0230959		0.345455
Fluorobenzoate degradation	10.9333		±	6.22527			4.48		±	3.82012		< 0.001		0.00446876		0.409756
Bladder cancer	2.9		±	1.84484			1.24		±	0.879394		< 0.001		0.00579889		0.427586
Parkinson's disease	5.86667		±	3.43143			2.76		±	2.71232		0.00105702		0.0229316		0.470455
Cardiac muscle contraction	4.73333		±	2.61209			2.28		±	2.17025		0.000702384		0.0218617		0.48169
African trypanosomiasis	40.6		±	18.5521			22.08		±	16.0414		< 0.001		0.000863458		0.543842
Glycosphingolipid biosynthesis - ganglio series	13175.4		±	3581.38			9598.68		±	3101.89		0.000868748		0.0229316		0.728529
Glycosaminoglycan degradation	18589.1		±	3380.19			14851.5		±	2686.41		< 0.001		0.00438209		0.798936
Membrane and intracellular structural molecules	62606.5		±	10610.9			53968.7		±	8195.8		0.0040592		0.0459427		0.862031
Lipoic acid metabolism	6278.57		±	867.747			5464.36		±	701.278		0.00124446		0.0230959		0.87032
Cell division	8776.33		±	1129.54			7730.04		±	923.433		0.00148407		0.0230959		0.880782
Pores, ion channels	36219.3		±	4775.3			32426.1		±	3517.7		0.0032701		0.0387741		0.895271
Biotin metabolism	16024.1		±	1879.56			14389.8		±	1416.32		0.00181631		0.0266036		0.89801
Lipopolysaccharide biosynthesis proteins	44265.9		±	4738.66			40068.3		±	4643.7		0.00309602		0.0385455		0.905173
Glycosphingolipid biosynthesis - globo series	26749.8		±	1913.52			24946.4		±	2031.05		0.00110514		0.0229316		0.93258
Metabolism of cofactors and vitamins	6545.67		±	512.912			7353.12		±	958.619		0.00104102		0.0229316		1.12336
Phosphotransferase system (PTS)	30436.2		±	9472.65			39412.2		±	9174.02		0.00309602		0.0385455		1.29491
Synthesis and degradation of ketone bodies	2455.23		±	1029.79			3735.76		±	1407.51		0.00148407		0.0230959		1.52155
Renal cell carcinoma	260.8		±	103.459			467.28		±	178.886		< 0.001		< 0.001		1.79172
S.D. indicates as standard deviation.

## Sheet: S Table 4
Table S4. The metabolome (M), microbiome (G), and metagenome (P) clusters based on hierarchical clustering analysis.
Metabolite/ taxonomy/ pathway name	Cluster
Malate	M1
Propionate	M1
Cystine	M1
Tartrate	M1
Diethyl-2-phenylacetamide	M1
3-Hydroxyanthranilate	M1
Guanine	M2
Betaine	M2
5-Aminovalerate	M2
Choline	M2
UMP	M2
Cytosine	M2
2'-Deoxyguanosine	M2
Putrescine (1,4-Butanediamine)	M2
Urate	M2
Cysteine_S-sulfate	M2
Cysteate	M2
Shikimate	M2
UDP-glucose	M2
Phenylethanolamine	M2
Creatine	M3
Urocanate	M3
Met	M3
Trp	M3
Pentanoate	M3
Asp	M3
Butyrate	M3
N6,N6,N6-Trimethyllysine	M3
Pantothenate	M3
Tyramine	M3
Ectoine	M3
Pterin	M3
S-Methylmethionine	M3
Phenethylamine	M3
Ophthalmate	M3
Trimethylamine_N-oxide	M3
CMP-N-acetylneuraminate	M3
alpha-Methylbenzylamine	M3
4,4'-Methylene_bis(o-chloroaniline)	M3
Phosphoramidon	M3
2-Deoxyribose_1-phosphate	M3
Octylamine	M3
Acetylcholine	M3
TDP-glucose	M3
Nornicotine	M3
CMP	M4
N-Acetylhistidine	M4
His	M4
N-Acetylaspartate	M4
N-Acetylglutamate	M4
Methionine_sulfone	M4
3-Aminopyrrolidine	M4
Oxamate	M4
Carnitine	M4
Pyridoxine	M4
Isoamylamine	M4
N-Methylalanine	M4
N,N-Dimethylglycine	M4
Sarcosine	M4
Anthranilate	M4
Azelate	M5
Succinate	M5
Arg	M5
Phthalate	M5
Piperidine	M5
4-Pyridoxate	M5
4-(beta-Acetylaminoethyl)imidazole	M5
Riboflavin	M5
Urea	M5
Glu-Glu	M5
Imidazole-4-acetate	M5
4-Hydroxymethylimidazole	M5
Serotonin	M5
Cyclohexylamine	M5
Triethanolamine	M5
Gly-Gly	M5
Leupeptin	M5
Isoniazid	M5
Desthiobiotin	M5
Guanidinoacetate	M5
1,3-Diaminopropane	M5
1-Methylhistamine	M5
Lysinamide	M5
Hypotaurine	M5
beta-Imidazolelactate	M5
Ethanolamine_phosphate	M5
Acetoacetamide	M5
Histidinol	M5
2,4-Diaminobutyrate	M5
Indole-3-acetate	M5
5-Methoxytryptamine	M5
1-Methyl-2-pyrrolidinone	M5
Pyridoxal	M6
AMP	M6
2-Aminobutyrate	M6
Glutarate	M6
GABA	M6
Uridine	M6
Tyr	M6
Phe	M6
Ile	M6
Leu	M6
Val	M6
Taurine	M6
Ornithine	M6
Thiamine	M6
UDP-N-acetylglucosamine	M6
2,3-Pyridinedicarboxylate	M6
FAD	M6
ADP-glucose	M6
N-Acetylphenylalanine	M6
ADP-ribose	M6
Sebacate	M7
Pimelate	M7
N-epsilon-Acetyllysine	M7
Dodecanedioate	M7
gamma-Butyrobetaine	M7
gamma-Guanidinobutyrate	M7
N-Acetylputrescine	M7
N-Acetylglucosamine_6-phosphate	M7
Cadaverine	M7
Guanosine	M7
SAM+	M7
Citramalate	M7
Cytidine	M7
Hexanoate	M7
5-Oxoproline	M7
Asn	M7
Isopropanolamine	M7
Isethionate	M7
Ala-Ala	M7
Hydroxyproline	M7
Adenine	M7
N-Acetylglucosamine	M7
Pro	M7
Ser	M7
N-Acetylglucosamine_1-phosphate	M7
beta-Ala	M7
Thr	M7
5-Hydroxy-3-indoleacetate	M7
Hypoxanthine	M7
3-Phenylpropionate	M7
Gln	M7
Gly	M7
Adenosine	M7
Glycerophosphate	M7
Citrulline	M7
Lys	M7
Ala	M7
Creatinine	M7
Glu	M7
N-Acetylornithine	M7
Homoserine	M7
3PG	M7
4-Methylbenzoate	M7
3-Hydroxybutyrate	M7
5-Oxoproline	M7
Histamine	M7
dTMP	M7
Spermidine	M7
2-Deoxyglucose_6-phosphate	M7
Pipecolate	M7
Methionine_sulfoxide	M7
5'-Deoxyadenosine	M7
Glucosamine	M7
ADP	M7
dAMP	M7
Nicotinamide	M7
Xanthine	M7
Inosine	M7
O-Phosphoserine	M7
S7P	M7
Ru5P	M7
Phosphorylcholine	M7
Uracil	M7
Isobutyryl_CoA	M7
PEP	M7
Pyridoxamine	M7
5-Methylthioadenosine	M7
dCMP	M7
5-Hydroxylysine	M7
Pyridoxamine_5'-phosphate	M7
5-Methylcytosine	M7
UDP-glucuronate	M7
dTDP	M7
N1-Acetylspermine	M7
k__Bacteria;p__Bacteroidetes;c__Bacteroidia;o__Bacteroidales;Other;Other	G1
k__Bacteria;p__Bacteroidetes;c__Bacteroidia;o__Bacteroidales;f__Bacteroidaceae;g__Bacteroides	G1
k__Bacteria;p__Bacteroidetes;c__Bacteroidia;o__Bacteroidales;f__Prevotellaceae;g__	G1
k__Bacteria;p__Bacteroidetes;c__Bacteroidia;o__Bacteroidales;f__Prevotellaceae;g__Prevotella	G1
k__Bacteria;p__Bacteroidetes;c__Bacteroidia;o__Bacteroidales;f__Rikenellaceae;g__	G1
k__Bacteria;p__Bacteroidetes;c__Bacteroidia;o__Bacteroidales;f__S24-7;g__	G1
k__Bacteria;p__Firmicutes;c__Bacilli;o__Lactobacillales;f__Lactobacillaceae;g__Lactobacillus	G1
k__Bacteria;p__Actinobacteria;c__Actinobacteria;o__Actinomycetales;f__Microbacteriaceae;g__Cryocola	G2
k__Bacteria;p__Actinobacteria;c__Actinobacteria;o__Actinomycetales;f__Microbacteriaceae;g__Pseudoclavibacter	G2
k__Bacteria;p__Actinobacteria;c__Actinobacteria;o__Actinomycetales;f__Pseudonocardiaceae;g__Pseudonocardia	G2
k__Bacteria;p__Firmicutes;c__Bacilli;o__Bacillales;f__Paenibacillaceae;g__Paenibacillus	G2
k__Bacteria;p__Firmicutes;c__Bacilli;o__Bacillales;f__Planococcaceae;g__	G2
k__Bacteria;p__Firmicutes;c__Bacilli;o__Lactobacillales;f__Enterococcaceae;g__Enterococcus	G2
k__Bacteria;p__Firmicutes;c__Bacilli;o__Lactobacillales;f__Leuconostocaceae;g__Leuconostoc	G2
k__Bacteria;p__Firmicutes;c__Clostridia;o__Clostridiales;f__Clostridiaceae;g__	G2
k__Bacteria;p__Firmicutes;c__Clostridia;o__Clostridiales;f__Clostridiaceae;g__Clostridium	G2
k__Bacteria;p__Firmicutes;c__Clostridia;o__Clostridiales;f__Ruminococcaceae;g__Faecalibacterium	G2
k__Bacteria;p__Firmicutes;c__Clostridia;o__Clostridiales;f__[Tissierellaceae];g__Peptoniphilus	G2
k__Bacteria;p__Firmicutes;c__Erysipelotrichi;o__Erysipelotrichales;f__Erysipelotrichaceae;g__	G2
k__Bacteria;p__Firmicutes;c__Erysipelotrichi;o__Erysipelotrichales;f__Erysipelotrichaceae;g__Allobaculum	G2
k__Bacteria;p__Firmicutes;c__Erysipelotrichi;o__Erysipelotrichales;f__Erysipelotrichaceae;g__Coprobacillus	G2
k__Bacteria;p__Firmicutes;c__Erysipelotrichi;o__Erysipelotrichales;f__Erysipelotrichaceae;g__[Eubacterium]	G2
k__Bacteria;p__Proteobacteria;c__Alphaproteobacteria;o__Rhizobiales;f__Phyllobacteriaceae;Other	G2
k__Bacteria;p__Proteobacteria;c__Gammaproteobacteria;Other;Other;Other	G2
k__Bacteria;p__Proteobacteria;c__Gammaproteobacteria;o__Enterobacteriales;f__Enterobacteriaceae;Other	G2
k__Bacteria;p__Proteobacteria;c__Gammaproteobacteria;o__Enterobacteriales;f__Enterobacteriaceae;g__	G2
k__Bacteria;p__Tenericutes;c__Mollicutes;o__RF39;f__;g__	G2
k__Bacteria;p__Firmicutes;c__Clostridia;o__Clostridiales;Other;Other	G3
k__Bacteria;p__Firmicutes;c__Clostridia;o__Clostridiales;f__;g__	G3
k__Bacteria;p__Firmicutes;c__Clostridia;o__Clostridiales;f__Dehalobacteriaceae;g__Dehalobacterium	G3
k__Bacteria;p__Firmicutes;c__Clostridia;o__Clostridiales;f__Lachnospiraceae;Other	G3
k__Bacteria;p__Firmicutes;c__Clostridia;o__Clostridiales;f__Lachnospiraceae;g__	G3
k__Bacteria;p__Firmicutes;c__Clostridia;o__Clostridiales;f__Lachnospiraceae;g__Coprococcus	G3
k__Bacteria;p__Firmicutes;c__Clostridia;o__Clostridiales;f__Lachnospiraceae;g__Dorea	G3
k__Bacteria;p__Firmicutes;c__Clostridia;o__Clostridiales;f__Lachnospiraceae;g__[Ruminococcus]	G3
k__Bacteria;p__Firmicutes;c__Clostridia;o__Clostridiales;f__Peptococcaceae;g__	G3
k__Bacteria;p__Firmicutes;c__Clostridia;o__Clostridiales;f__Ruminococcaceae;Other	G3
k__Bacteria;p__Firmicutes;c__Clostridia;o__Clostridiales;f__Ruminococcaceae;g__Oscillospira	G3
k__Bacteria;p__Firmicutes;c__Clostridia;o__Clostridiales;f__Ruminococcaceae;g__Ruminococcus	G3
k__Bacteria;p__Firmicutes;c__Clostridia;o__Clostridiales;f__[Mogibacteriaceae];g__	G3
k__Bacteria;p__Proteobacteria;c__Alphaproteobacteria;o__Sphingomonadales;f__Sphingomonadaceae;g__	G3
k__Bacteria;p__Actinobacteria;c__Coriobacteriia;o__Coriobacteriales;f__Coriobacteriaceae;g__Adlercreutzia	G4
k__Bacteria;p__Bacteroidetes;c__Bacteroidia;o__Bacteroidales;f__[Barnesiellaceae];g__	G4
k__Bacteria;p__Firmicutes;c__Bacilli;o__Bacillales;f__Bacillaceae;g__	G4
k__Bacteria;p__Firmicutes;c__Bacilli;o__Bacillales;f__Bacillaceae;g__Bacillus	G4
k__Bacteria;p__Firmicutes;c__Bacilli;o__Bacillales;f__Bacillaceae;g__Marinibacillus	G4
k__Bacteria;p__Firmicutes;c__Bacilli;o__Lactobacillales;Other;Other	G4
k__Bacteria;p__Firmicutes;c__Bacilli;o__Lactobacillales;f__Lactobacillaceae;g__Pediococcus	G4
k__Bacteria;p__Firmicutes;c__Bacilli;o__Lactobacillales;f__Leuconostocaceae;g__Weissella	G4
k__Bacteria;p__Firmicutes;c__Bacilli;o__Lactobacillales;f__Streptococcaceae;g__Lactococcus	G4
k__Bacteria;p__Firmicutes;c__Bacilli;o__Lactobacillales;f__Streptococcaceae;g__Streptococcus	G4
k__Bacteria;p__Fusobacteria;c__Fusobacteriia;o__Fusobacteriales;f__Fusobacteriaceae;g__Fusobacterium	G4
k__Bacteria;p__Proteobacteria;c__Alphaproteobacteria;o__Rhizobiales;f__Aurantimonadaceae;Other	G4
k__Bacteria;Other;Other;Other;Other;Other	G5
k__Bacteria;p__Actinobacteria;c__Actinobacteria;o__Actinomycetales;Other;Other	G5
k__Bacteria;p__Actinobacteria;c__Actinobacteria;o__Actinomycetales;f__Corynebacteriaceae;g__Corynebacterium	G5
k__Bacteria;p__Actinobacteria;c__Actinobacteria;o__Actinomycetales;f__Gordoniaceae;g__Gordonia	G5
k__Bacteria;p__Actinobacteria;c__Actinobacteria;o__Actinomycetales;f__Microbacteriaceae;Other	G5
k__Bacteria;p__Actinobacteria;c__Actinobacteria;o__Actinomycetales;f__Microbacteriaceae;g__	G5
k__Bacteria;p__Actinobacteria;c__Actinobacteria;o__Actinomycetales;f__Microbacteriaceae;g__Microbacterium	G5
k__Bacteria;p__Actinobacteria;c__Actinobacteria;o__Actinomycetales;f__Propionibacteriaceae;g__Propionibacterium	G5
k__Bacteria;p__Actinobacteria;c__Actinobacteria;o__Bifidobacteriales;f__Bifidobacteriaceae;g__Bifidobacterium	G5
k__Bacteria;p__Actinobacteria;c__Coriobacteriia;o__Coriobacteriales;f__Coriobacteriaceae;Other	G5
k__Bacteria;p__Bacteroidetes;c__Bacteroidia;o__Bacteroidales;f__Porphyromonadaceae;g__Parabacteroides	G5
k__Bacteria;p__Bacteroidetes;c__Bacteroidia;o__Bacteroidales;f__Rikenellaceae;g__AF12	G5
k__Bacteria;p__Bacteroidetes;c__Bacteroidia;o__Bacteroidales;f__[Paraprevotellaceae];g__[Prevotella]	G5
k__Bacteria;p__Bacteroidetes;c__Flavobacteriia;o__Flavobacteriales;f__[Weeksellaceae];g__Chryseobacterium	G5
k__Bacteria;p__Cyanobacteria;c__Chloroplast;o__Streptophyta;f__;g__	G5
k__Bacteria;p__Firmicutes;c__Bacilli;o__Bacillales;Other;Other	G5
k__Bacteria;p__Firmicutes;c__Bacilli;o__Bacillales;f__Bacillaceae;Other	G5
k__Bacteria;p__Firmicutes;c__Bacilli;o__Bacillales;f__Staphylococcaceae;g__Jeotgalicoccus	G5
k__Bacteria;p__Firmicutes;c__Bacilli;o__Bacillales;f__Staphylococcaceae;g__Staphylococcus	G5
k__Bacteria;p__Firmicutes;c__Bacilli;o__Lactobacillales;f__Leuconostocaceae;Other	G5
k__Bacteria;p__Firmicutes;c__Bacilli;o__Turicibacterales;f__Turicibacteraceae;g__Turicibacter	G5
k__Bacteria;p__Firmicutes;c__Clostridia;o__Clostridiales;f__Christensenellaceae;g__	G5
k__Bacteria;p__Firmicutes;c__Clostridia;o__Clostridiales;f__Clostridiaceae;Other	G5
k__Bacteria;p__Firmicutes;c__Clostridia;o__Clostridiales;f__Clostridiaceae;g__Caloramator	G5
k__Bacteria;p__Firmicutes;c__Clostridia;o__Clostridiales;f__Clostridiaceae;g__Candidatus_Arthromitus	G5
k__Bacteria;p__Firmicutes;c__Clostridia;o__Clostridiales;f__Lachnospiraceae;g__Blautia	G5
k__Bacteria;p__Firmicutes;c__Clostridia;o__Clostridiales;f__Lachnospiraceae;g__Lachnospira	G5
k__Bacteria;p__Firmicutes;c__Clostridia;o__Clostridiales;f__Peptococcaceae;g__Desulfosporosinus	G5
k__Bacteria;p__Firmicutes;c__Clostridia;o__Clostridiales;f__Ruminococcaceae;g__	G5
k__Bacteria;p__Firmicutes;c__Clostridia;o__Clostridiales;f__Veillonellaceae;g__Megamonas	G5
k__Bacteria;p__Firmicutes;c__Clostridia;o__Clostridiales;f__Veillonellaceae;g__Megasphaera	G5
k__Bacteria;p__Firmicutes;c__Clostridia;o__Clostridiales;f__Veillonellaceae;g__Phascolarctobacterium	G5
k__Bacteria;p__Firmicutes;c__Clostridia;o__Clostridiales;f__[Tissierellaceae];g__Anaerococcus	G5
k__Bacteria;p__Proteobacteria;c__Alphaproteobacteria;o__Caulobacterales;f__Caulobacteraceae;g__	G5
k__Bacteria;p__Proteobacteria;c__Alphaproteobacteria;o__Rhizobiales;Other;Other	G5
k__Bacteria;p__Proteobacteria;c__Alphaproteobacteria;o__Rhizobiales;f__;g__	G5
k__Bacteria;p__Proteobacteria;c__Alphaproteobacteria;o__Rhizobiales;f__Bradyrhizobiaceae;g__	G5
k__Bacteria;p__Proteobacteria;c__Alphaproteobacteria;o__Rhizobiales;f__Brucellaceae;Other	G5
k__Bacteria;p__Proteobacteria;c__Alphaproteobacteria;o__Rhizobiales;f__Methylobacteriaceae;g__	G5
k__Bacteria;p__Proteobacteria;c__Alphaproteobacteria;o__Rhizobiales;f__Methylobacteriaceae;g__Methylobacterium	G5
k__Bacteria;p__Proteobacteria;c__Alphaproteobacteria;o__Rhodobacterales;f__Rhodobacteraceae;g__	G5
k__Bacteria;p__Proteobacteria;c__Alphaproteobacteria;o__Rickettsiales;f__Rickettsiaceae;g__	G5
k__Bacteria;p__Proteobacteria;c__Alphaproteobacteria;o__Rickettsiales;f__mitochondria;g__Zea	G5
k__Bacteria;p__Proteobacteria;c__Betaproteobacteria;o__Burkholderiales;f__Alcaligenaceae;Other	G5
k__Bacteria;p__Proteobacteria;c__Betaproteobacteria;o__Burkholderiales;f__Alcaligenaceae;g__Sutterella	G5
k__Bacteria;p__Proteobacteria;c__Betaproteobacteria;o__Burkholderiales;f__Oxalobacteraceae;g__Ralstonia	G5
k__Bacteria;p__Proteobacteria;c__Deltaproteobacteria;o__Desulfovibrionales;f__Desulfovibrionaceae;g__Bilophila	G5
k__Bacteria;p__Proteobacteria;c__Gammaproteobacteria;o__Alteromonadales;f__Alteromonadaceae;g__Cellvibrio	G5
k__Bacteria;p__Proteobacteria;c__Gammaproteobacteria;o__Pasteurellales;f__Pasteurellaceae;g__Haemophilus	G5
k__Bacteria;p__Proteobacteria;c__Gammaproteobacteria;o__Pseudomonadales;Other;Other	G5
k__Bacteria;p__Proteobacteria;c__Gammaproteobacteria;o__Pseudomonadales;f__Moraxellaceae;g__Acinetobacter	G5
k__Bacteria;p__Proteobacteria;c__Gammaproteobacteria;o__Pseudomonadales;f__Moraxellaceae;g__Enhydrobacter	G5
k__Bacteria;p__Proteobacteria;c__Gammaproteobacteria;o__Pseudomonadales;f__Pseudomonadaceae;g__Pseudomonas	G5
Adipocytokine signaling pathway	P1
African trypanosomiasis	P1
Apoptosis	P1
Basal transcription factors	P1
Biotin metabolism	P1
Cell division	P1
Cellular antigens	P1
Citrate cycle (TCA cycle)	P1
Geraniol degradation	P1
Glycan biosynthesis and metabolism	P1
Glycosaminoglycan degradation	P1
Glycosphingolipid biosynthesis - ganglio series	P1
Lipoic acid metabolism	P1
Lipopolysaccharide biosynthesis	P1
Lipopolysaccharide biosynthesis proteins	P1
MAPK signaling pathway - yeast	P1
Membrane and intracellular structural molecules	P1
Penicillin and cephalosporin biosynthesis	P1
Pertussis	P1
Pores ion channels	P1
Prenyltransferases	P1
Protein digestion and absorption	P1
Protein processing in endoplasmic reticulum	P1
Proximal tubule bicarbonate reclamation	P1
Restriction enzyme	P1
Riboflavin metabolism	P1
Staphylococcus aureus infection	P1
Stilbenoid, diarylheptanoid and gingerol biosynthesis	P1
Toluene degradation	P1
Type I diabetes mellitus	P1
Ubiquinone and other terpenoid-quinone biosynthesis	P1
Ubiquitin system	P1
beta-Lactam resistance	P1
1,1,1-Trichloro-2,2-bis(4-chlorophenyl)ethane (DDT) degradation	P2
Arachidonic acid metabolism	P2
Bacterial invasion of epithelial cells	P2
Betalain biosynthesis	P2
Bile secretion	P2
Biosynthesis of type II polyketide products	P2
Bladder cancer	P2
Caffeine metabolism	P2
Calcium signaling pathway	P2
Carbohydrate digestion and absorption	P2
Cardiac muscle contraction	P2
Chagas disease (American trypanosomiasis)	P2
Circadian rhythm - plant	P2
Colorectal cancer	P2
Fluorobenzoate degradation	P2
Folate biosynthesis	P2
G protein-coupled receptors	P2
Influenza A	P2
Ion channels	P2
Meiosis - yeast	P2
Melanogenesis	P2
Nucleotide metabolism	P2
Parkinson's disease	P2
Photosynthesis - antenna proteins	P2
RIG-I-like receptor signaling pathway	P2
Renal cell carcinoma	P2
Renin-angiotensin system	P2
Shigellosis	P2
Small cell lung cancer	P2
Systemic lupus erythematosus	P2
Toxoplasmosis	P2
Transcription related proteins	P2
Viral myocarditis	P2
beta-Alanine metabolism	P2
p53 signaling pathway	P2
ABC transporters	P3
Alanine, aspartate and glutamate metabolism	P3
Alzheimer's disease	P3
Amino acid metabolism	P3
Amino acid related enzymes	P3
Amino sugar and nucleotide sugar metabolism	P3
Aminoacyl-tRNA biosynthesis	P3
Aminobenzoate degradation	P3
Amoebiasis	P3
Amyotrophic lateral sclerosis (ALS)	P3
Antigen processing and presentation	P3
Arginine and proline metabolism	P3
Ascorbate and aldarate metabolism	P3
Atrazine degradation	P3
Bacterial chemotaxis	P3
Bacterial motility proteins	P3
Bacterial secretion system	P3
Bacterial toxins	P3
Base excision repair	P3
Benzoate degradation	P3
Biosynthesis and biodegradation of secondary metabolites	P3
Biosynthesis of ansamycins	P3
Biosynthesis of siderophore group nonribosomal peptides	P3
Biosynthesis of unsaturated fatty acids	P3
Biosynthesis of vancomycin group antibiotics	P3
Bisphenol degradation	P3
Butyrate metabolism	P3
Butirosin and neomycin biosynthesis	P3
C5-Branched dibasic acid metabolism	P3
Caprolactam degradation	P3
Carbohydrate metabolism	P3
Carbon fixation in photosynthetic organisms	P3
Carbon fixation pathways in prokaryotes	P3
Carotenoid biosynthesis	P3
Cell cycle - Caulobacter	P3
Cell motility and secretion	P3
Chaperones and folding catalysts	P3
Chloroalkane and chloroalkene degradation	P3
Chlorocyclohexane and chlorobenzene degradation	P3
Chromosome	P3
Cyanoamino acid metabolism	P3
Cysteine and methionine metabolism	P3
Cytoskeleton proteins	P3
D-Alanine metabolism	P3
D-Arginine and D-ornithine metabolism	P3
D-Glutamine and D-glutamate metabolism	P3
DNA repair and recombination proteins	P3
DNA replication	P3
DNA replication proteins	P3
Dioxin degradation	P3
Drug metabolism - cytochrome P450	P3
Drug metabolism - other enzymes	P3
Electron transfer carriers	P3
Energy metabolism	P3
Epithelial cell signaling in Helicobacter pylori infection	P3
Ether lipid metabolism	P3
Ethylbenzene degradation	P3
Fatty acid biosynthesis	P3
Fatty acid metabolism	P3
Flagellar assembly	P3
Flavone and flavonol biosynthesis	P3
Flavonoid biosynthesis	P3
Fructose and mannose metabolism	P3
Function unknown	P3
Galactose metabolism	P3
General function prediction only	P3
Germination	P3
Glutamatergic synapse	P3
Glutathione metabolism	P3
Glycerolipid metabolism	P3
Glycerophospholipid metabolism	P3
Glycine, serine and threonine metabolism	P3
Glycolysis / Gluconeogenesis	P3
Glycosphingolipid biosynthesis - globo series	P3
Glycosyltransferases	P3
Glyoxylate and dicarboxylate metabolism	P3
Histidine metabolism	P3
Homologous recombination	P3
Huntington's disease	P3
Inorganic ion transport and metabolism	P3
Inositol phosphate metabolism	P3
Insulin signaling pathway	P3
Isoquinoline alkaloid biosynthesis	P3
Limonene and pinene degradation	P3
Linoleic acid metabolism	P3
Lipid biosynthesis proteins	P3
Lipid metabolism	P3
Lysine biosynthesis	P3
Lysine degradation	P3
Lysosome	P3
Metabolism of cofactors and vitamins	P3
Metabolism of xenobiotics by cytochrome P450	P3
Methane metabolism	P3
Mineral absorption	P3
Mismatch repair	P3
N-Glycan biosynthesis	P3
NOD-like receptor signaling pathway	P3
Naphthalene degradation	P3
Nicotinate and nicotinamide metabolism	P3
Nitrogen metabolism	P3
Nitrotoluene degradation	P3
Non-homologous end-joining	P3
Novobiocin biosynthesis	P3
Nucleotide excision repair	P3
One carbon pool by folate	P3
Other glycan degradation	P3
Other ion-coupled transporters	P3
Other transporters	P3
Others	P3
Oxidative phosphorylation	P3
PPAR signaling pathway	P3
Pantothenate and CoA biosynthesis	P3
Pathways in cancer	P3
Pentose and glucuronate interconversions	P3
Pentose phosphate pathway	P3
Peptidases	P3
Peptidoglycan biosynthesis	P3
Peroxisome	P3
Phenylalanine metabolism	P3
Phenylalanine, tyrosine and tryptophan biosynthesis	P3
Phenylpropanoid biosynthesis	P3
Phosphatidylinositol signaling system	P3
Phosphonate and phosphinate metabolism	P3
Phosphotransferase system (PTS)	P3
Photosynthesis	P3
Photosynthesis proteins	P3
Plant-pathogen interaction	P3
Polycyclic aromatic hydrocarbon degradation	P3
Polyketide sugar unit biosynthesis	P3
Porphyrin and chlorophyll metabolism	P3
Primary bile acid biosynthesis	P3
Primary immunodeficiency	P3
Prion diseases	P3
Progesterone-mediated oocyte maturation	P3
Propanoate metabolism	P3
Prostate cancer	P3
Proteasome	P3
Protein export	P3
Protein folding and associated processing	P3
Protein kinases	P3
Purine metabolism	P3
Pyrimidine metabolism	P3
Pyruvate metabolism	P3
RNA degradation	P3
RNA polymerase	P3
RNA transport	P3
Replication, recombination and repair proteins	P3
Retinol metabolism	P3
Ribosome	P3
Ribosome Biogenesis	P3
Ribosome biogenesis in eukaryotes	P3
Secondary bile acid biosynthesis	P3
Secretion system	P3
Selenocompound metabolism	P3
Signal transduction mechanisms	P3
Sphingolipid metabolism	P3
Sporulation	P3
Starch and sucrose metabolism	P3
Steroid hormone biosynthesis	P3
Streptomycin biosynthesis	P3
Styrene degradation	P3
Sulfur metabolism	P3
Sulfur relay system	P3
Synthesis and degradation of ketone bodies	P3
Taurine and hypotaurine metabolism	P3
Terpenoid backbone biosynthesis	P3
Tetracycline biosynthesis	P3
Thiamine metabolism	P3
Transcription factors	P3
Transcription machinery	P3
Translation factors	P3
Translation proteins	P3
Transporters	P3
Tropane, piperidine and pyridine alkaloid biosynthesis	P3
Tryptophan metabolism	P3
Tuberculosis	P3
Two-component system	P3
Type II diabetes mellitus	P3
Tyrosine metabolism	P3
Valine, leucine and isoleucine biosynthesis	P3
Valine, leucine and isoleucine degradation	P3
Vibrio cholerae pathogenic cycle	P3
Vitamin B6 metabolism	P3
Xylene degradation	P3
Zeatin biosynthesis	P3
alpha-Linolenic acid metabolism	P3
